# Supplementary material for: Cryo-EM structure of human O-GlcNAcylation enzyme pair OGT-OGA complex
Source: Nat Commun. 2023 Oct 31;14:6952. doi: 10.1038/s41467-023-42427-8 (PMC10618255; doi:10.1038/s41467-023-42427-8)
Supplement: Supplementary file 7 — Source Data [file 41467_2023_42427_MOESM7_ESM.xlsx]

## Sheet: Fig. 1c
Source gel for Fig. 1c
						anti-O-GlcNAc (RL2) (Abcam, ab2739)
						anti-Flag (Sigma-Aldrich, F1804)
						anti-OGA (Proteintech, 14711-1-AP)
						anti-GAPDH (Proteintech, 60004-1-Ig)

## Sheet: Fig. 1f
Source gel
				anti-O-GlcNAc (RL2) (Abcam, ab2739)
				CBB

## Sheet: Fig. 2c
Source gel
					CBB

## Sheet: Fig. 3d
source gels
												CBB

## Sheet: Fig. 3e
Source gel
											CBB

## Sheet: Fig. 3f
Source gel
									anti-O-GlcNAc (RL2) (Abcam, ab2739)
									CBB

## Sheet: Fig. 4c
Source gel
									anti-O-GlcNAc (RL2) (Abcam, ab2739)
									CBB

## Sheet: Fig. 4d
Source gel
							anti-O-GlcNAc (RL2) (Abcam, ab2739)
										CBB

## Sheet: Fig. 5f
Source gel
										anti-O-GlcNAc (RL2) (Abcam, ab2739)
											CBB

## Sheet: Fig. 5g
Fluorescence data related to Fig. 4g
	OGA	OGA-D175N	OGT-OGA	OGT(H508A)-OGA
replicate1	0.94	0.26	0.13	0.1
replicate2	0.83	0.08	0.01	0.01
replicate3	0.84	0.08	0.03	0.01
replicate4	0.84	0.09	0.01	0.01
replicate5	0.83	0.09	0.01	0.02
replicate6	0.81	0.08	0	0.01

[truncated: 13 more sheets: Supplementary Fig. 1b, Supplementary Fig. 1c, Supplementary Fig. 1d, Supplementary Fig. 4c, Supplementary Fig. 4d, Supplementary Fig. 5a, Supplementary Fig. 8a, Supplementary Fig. 8b, Supplementary Fig. 9a, Supplementary Fig. 9b, Supplementary Fig. 9c, Supplementary Fig. 9d, Supplementary Fig. 10]
